# Supplementary material for: Dietary differences in archosaur and lepidosaur reptiles revealed by dental microwear textural analysis
Source: Sci Rep. 2019 Aug 12;9:11691. doi: 10.1038/s41598-019-48154-9 (PMC6690991; doi:10.1038/s41598-019-48154-9)
Supplement: Supplementary file 2 — Table S1. [file 41598_2019_48154_MOESM2_ESM.xlsx]

## Sheet: Sheet1
Table S1. CrocodilIan and varanid species used in this study, specimen sample sizes and dietary guild assignments based on stomach and/or faecal content studies which give quantitative dietary breakdowns (%) of contents. Contents can be measured as a percentage of total volume of studied samples or as a percentage of the frequency in which prey items appear in the stomachs/faecal contents of stud…
Species	n	Guild assignment (this study)	Dietary Breakdown/%									Volumetric/V or Frequency/F	Reference
			Total Vertebrates	Tetrapods	Fish	Total Invertebrates	Harder Invertebrates	Softer Invertebrates	Softest Invertebrates	Plant Matter	Generalism
Alligator mississippiensis	8	Piscivore	93.3	35.8	57.5	6.4	6.4	0	0	0	7	V	Delany et al., [77]
Caiman crocodilus	6	Piscivore	62	3	59	14.2	6.1	0	0	18	7	V	Laverty & Dobson, [78]
Crocodylus acutus	7	Harder invertebrate consumer	17.7	17.7	0	82.4	32.6	0	49.8	0	4	V	Thorbjarnarson, [79]
Crocodylus niloticus	4	Piscivore	77	9	68	1.1	0.8	0.2	0.1	0.3	6	V	Wallace & Leslie, [80]
Crocodylus porosus (adult)	6	Carnivore	65.7	65.7	0	34.3	34.2	0	2.6	0	6	V	Sah & Stuebing, [69]
Crocodylus porosus (juvenile)	5	Harder invertebrate consumer	35	0	35	65	61	0	0	0	4	V	Taylor, [81]
Gavialis gangeticus	7	Piscivore	100	10	90	0	0	0	0	0	3	V	Hussain, [82]
Varanus komodensis	4	Carnivore	80.9	80.9	0	0.3	0	0.3	0	0	8	F	Auffenberg, [2]
Varanus nebulosus	11	Carnivore	50.5	50.5	0	40.4	27.5	10	2.9	0	4	V	Losos & Greene, [6]
Varanus niloticus	8	Softer invertebrate consumer	39.7	39.7	0	60.3	19.1	38.2	2.3	0	10	V	Dalhuijsen et al., [83]
Varanus olivaceus	7	Omnivore	2	2	0	45.2	43.2	1	1	51.3	7	F	Auffenberg, [63]
Varanus prasinus	7	Softer invertebrate consumer	22	22	0	78	5.7	72.3	0	0	3	V	Greene, [84]
Varanus rudicollis	8	Carnivore	54.4	54.4	0	43.6	4.4	27.2	12	0	7	V	Losos & Greene, [6]
Varanus salvator	8	Carnivore	53	42	11	44	24	13	7	0	12	F	Rahman et al., [58]
