# Supplementary material for: Dietary differences in archosaur and lepidosaur reptiles revealed by dental microwear textural analysis
Source: Sci Rep. 2019 Aug 12;9:11691. doi: 10.1038/s41598-019-48154-9 (PMC6690991; doi:10.1038/s41598-019-48154-9)
Supplement: Supplementary file 3 — Table S7. [file 41598_2019_48154_MOESM3_ESM.xlsx]

## Sheet: Sheet1
Table S7. Crocodilian and varanid specimens from which microtextural data were acquired. Crocodylus porosus adults, as termed in this study, are specimens whose total length exceeds 3.5 m and specimens below 3.5 m are termed juveniles.
Species	Specimen no.	IFM sample no.	Locality
Alligator mississippiensis	FMNH 8201	210500	Beachton County, Georgia, USA
	FMNH 25946	210600	Beachton County, Georgia, USA
	FMNH 31011	210400	Southern USA
	FMNH 41861	210300	Alachua County, Florida, USA
	UF 10941	210700	Collier County, Florida, USA
	UF 42548	210800	Clay County, Florida, USA
	UF 98341	210900	Broward County, Florida, USA
	USNM 312674	123300	Lake Griffin, Florida, USA
Caiman crocodilus chiapasius	FMNH 73694	211000	Atrato River, Sautata, Choco County, Colombia
	FMNH 73699	211100	Atrato River, Sautata, Choco County, Colombia
	FMNH 73700	211200	Atrato River, Sautata, Choco County, Colombia
	FMNH 73701	211300	Atrato River, Sautata, Choco County, Colombia
	FMNH 73703	211400	Atrato River, Sautata, Choco County, Colombia
	FMNH 73704	211500	Atrato River, Sautata, Choco County, Colombia
Crocodylus acutus	NHMUK 1975.997	169600	N/A
	UF 52754	211900	USA
	UF 54201	211800	Miami-Dade County, Florida, USA
	UF 56429	211700	Monroe County, Florida, USA
	UF 151167	212000	Miami-Dade County, Florida, USA
	UF 157139	212100	Miami-Dade County, Florida, USA
	UF 157140	211600	Miami-Dade County, Florida, USA
Crocodylus niloticus	FMNH 217153	212200	Kaufe River, Lochinvar National Park, Zambia
	LDUCZ X183	130000	n/a
	NHMUK 1904.10.10.1	168600	Fort Hall, Kenya
	NHMUK 1969.1565	169100	Base Camp, South-West Lake, Abaya, Ethiopia
Crocodylus porosus (adult)	OUMNH 19149	129400	n/a
	NHMUK 1864.9.11.1	170100	n/a
	NHMUK 1843.8.14.4	170500	n/a
	NHMUK 1852.12.9.2	170800	n/a
	NHMUK 1847.3.5.33	171200	n/a
	FMNH 13969	212700	Sepik River, Magendo, Papua New Guinea
Crocodylus porosus (juvenile)	LDUCZ X747	129800	n/a
	LDUCZ X228	129900	n/a
	OUMNH 13325	130100	n/a
	FMNH 10866	212500	Laguna de Naujan, Mindoro, Philippines
	FMNH 21905	212600	Laguna de Naujan, Mindoro, Philippines
Gavialis gangeticus	LDUCZ X127a	130600	India
	LDUCZ X1206	129500	India
	LDUCZ X1207	129700	India
	OUMNH 1300	123400	India
	OUMNH 5410	123500	India
	OUMNH 5412	123600	India
	OUMNH 21546	123700	India
Varanus komodoensis	FMNH 22198	213000	Northwest portion of Flores, Indonesia
	FMNH 22199	213100	Northwest portion of Flores, Indonesia
	FMNH 2200	213200	Northwest portion of Flores, Indonesia
	UF 28220	213300	Loho Liang, Komodo, Indonesia
Varanus nebulosus	LDUCZ X189	130200	n/a
	LDUCZ X193	130300	n/a
	OUMNH 10124	123800	n/a
	OUMNH 10265	123900	n/a
	UF 40767	213700	Thailand
	UF 40770	213600	Thailand
	UF 41165	213800	n/a
	UF 172497	215700	Perak State Park, Malaysia
	USNM 23099	124000	Trang, Thailand
	USNM 220280	124100	Trang, Thailand
	USNM 221891	124200	Trang, Thailand
Varanus niloticus	FMNH 12300	215600	Kilossa city, Tanzania
	LDCUZ X93	130400	n/a
	LDUCZ X1311	130500	n/a
	USNM 60554	124800	Ogooue-Maritime, Gabon
	USNM 72026	124900	Shinyanga, Tanzania
	USNM 72028	125000	Shinyanga, Tanzania
	USNM 216247	125100	Tandala, Gemena, Democratic Republic of Congo
	USNM 212261	125200	n/a
Varanus olivaceus	UF 50991	214100	Mun Napla Bch, Caramoan, Camarines Sur, Luzon, Philippines
	UF 55169	214200	Camarines Sur, Luzon, Philippines
	UF 57202	214400	Caramoan Caputatan, Camarines Sur, Luzon, Philippines
	UF 57203	214500	Camarines Sur, Luzon, Philippines
	UF 57205	214600	Mun Napla Bch, Caramoan, Camarines Sur, Luzon, Philippines
	UF 57207	214700	Mt. Patag, Caramoan, Camarines Sur, Luzon, Philippines
Varanus prasinus	FMNH 229907	214800	Papua New Guinea
	UF 42180	214900	Northwest Section, Papua New Guinea
	UF 56077	215000	n/a
	UF 56078	215100	n/a
	UF 56949	215200	n/a
	UF 57051	215300	n/a
	UF 61304	215400	n/a
Varanus rudicollis	FMNH 63622	216200	Sapagaya Forest Reserve, Sandakan District, Borneo, Malaysia
	FMNH 98943	215800	Batang Balleh, Nanga Tekalit, Kapit District, Borneo, Malaysia
	FMNH 98946	215900	Batang Balleh, Nanga Tekalit, Kapit District, Borneo, Malaysia
	FMNH 98947	216000	Batang Balleh, Nanga Tekalit, Kapit District, Borneo, Malaysia
	FMNH 98949	216100	Batang Balleh, Nanga Tekalit, Kapit District, Borneo, Malaysia
	UF 66037	216400	n/a
	UF 66049	216300	Thailand
	UF 76332	228400	n/a
Varanus salvator	FMNH 98944	215500	Kapit District, Sarawak, Borneo, Malaysia
	UF 33136	213400	South Perak, Malaysia
	UF 33161	213500	Malaysia
	USNM 216258	124700	Minagas Point, Dalawan Bay, Balabac Island Philippines
	USNM 287381	124300	Quezon Municipality, Palawan, Philippines
	USNM 287413	124400	Quezon Municipality, Palawan, Philippines
	USNM 305884	124500	Lasam Centro, Cagayan Province, Luzon Island, Philippines
	USNM 498916	124600	Baggao Municipality, Cagayan Province, Luzon Island, Philippines
Abbreviations: FMNH, Field Museum of Natural History, Chicago, Illinois, USA, LDUCZ, Grant Museum of Zoology, University College London, UK; NHMUK, Natural History Museum, London, UK; OUMNH, University of Oxford Museum of Natural History, Oxford, UK; UF, Florida Museum of Natural History, Gainesville, Florida; USNM, National Museum of Natural History, Smithsonian Institute, Washington D.C., USA.
